# Supplementary material for: Actinic Keratoses (AK): An Exploratory Questionnaire-Based Study of Patients’ Illness Perceptions
Source: Curr Oncol. 2022 Jul 21;29(7):5150–63. doi: 10.3390/curroncol29070408 (PMC9323725; doi:10.3390/curroncol29070408)
Supplement: Supplementary file 1 [file curroncol-29-00408-s001.zip]

Archive with 1 entries (1 files):
- curroncol-1806609-supplementary update.pdf
